# Supplementary material for: On the Road Safety: Gender Differences in Risk-Taking Driving Behaviors Among Seniors Aged 65 and Older
Source: Geriatrics (Basel). 2024 Oct 21;9(5):136. doi: 10.3390/geriatrics9050136 (PMC11507166; doi:10.3390/geriatrics9050136)
Supplement: Supplementary file 1 [file geriatrics-09-00136-s001.zip]

Archive with 2 entries (2 files):
- Supplementary Material A.pdf
- Supplementary Materials B.pdf
